# Supplementary material for: The STUB1-TPIT axis regulates the secretion of adrenocorticotrophic hormone in cushing disease
Source: J Transl Med. 2025 Aug 26;23:961. doi: 10.1186/s12967-025-06960-y (PMC12382147; doi:10.1186/s12967-025-06960-y)
Supplement: Supplementary file 11 — Supplementary Material 11 [file 12967_2025_6960_MOESM11_ESM.xlsx]

## Sheet: Supplementary Table 4
	Supplementary Table 4: Primers used in this study
	Species	Symbol	Sequence (5'-3')
	Mouse	Stub1	Forward: CGGCAGCCCTGATAAGAGC
	Mouse	Stub1	Reverse: CACAAGTGGGTTCCGAGTGAT
	Mouse	Pomc	Forward: ATGCCGAGATTCTGCTACAGT
	Mouse	Pomc	Reverse: TCCAGCGAGAGGTCGAGTTT
	Mouse	Tpit	Forward: TCTCGCCTGCTTAACGTGG
	Mouse	Tpit	Reverse: CCAGCCCTGTGACACTAATCTT
	Mouse	Actb	Forward: GGCTGTATTCCCCTCCATCG
	Mouse	Actb	Reverse: CCAGTTGGTAACAATGCCATGT
	Human	STUB1	Forward: AGCAGGGCAATCGTCTGTTC
	Human	STUB1	Reverse: CAAGGCCCGGTTGGTGTAATA
	Human	ACTB	Forward: CATGTACGTTGCTATCCAGGC
	Human	ACTB	Reverse: CTCCTTAATGTCACGCACGAT
